# Supplementary material for: Marine reserves indirectly affect fine‐scale habitat associations, but not overall densities, of small benthic fishes
Source: Ecol Evol. 2016 Aug 29;6(18):6648–61. doi: 10.1002/ece3.2406 (PMC5058535; doi:10.1002/ece3.2406)
Supplement: Supplementary file 4 [file ECE3-6-6648-s004.zip]

Archive with 3 entries (3 files):
- Models.R
- FishData.Rdata
- Supporting_Information_-_S4_-_Description_of_data_and_R_code_provided.docx
