# Supplementary material for: Marine reserves indirectly affect fine‐scale habitat associations, but not overall densities, of small benthic fishes
Source: Ecol Evol. 2016 Aug 29;6(18):6648–61. doi: 10.1002/ece3.2406 (PMC5058535; doi:10.1002/ece3.2406)
Supplement: Supplementary file 4 [file ECE3-6-6648-s004.zip › Models.R]

# This code is provided as a Supporting Information to the article entitled
# "Marine reserves indirectly affect fine-scale habitat associations, but not density, of small benthic fishes"
# by ANH Smith & MJ Anderson, Massey University, Auckland, New Zealand
# Contact email: a.n.h.smith@massey.ac.nz


# load data -- you will need to have object FishData.Rdata in the working directory
load("FishData.Rdata")

# load library
library(MCMCglmm)


# MODEL 1 -- Species richess
prior.richness <- list(R = list(V = 1, nu = 1),
                       G = list(G1 = list(V = 1, nu=1, alpha.mu = 0, alpha.V = 1),
                                G2 = list(V = 1, nu=1, alpha.mu = 0, alpha.V = 1)))

mod.richness <- MCMCglmm(fixed = Richness ~ Reserve*Location*Year +  
                                            Reserve*Location*Hab1 + 
                                            Reserve*Location*Hab2 + 
                                            Reserve*Location*Hab3,
                                  random = ~ Site + Site:Year,
                                  rcov = ~ units,
                                  family = "gaussian",
                                  prior = prior.richness,
                                  nitt = 13000,  burnin = 3000,  thin = 10,
                                  data = FishData,
                                  pl = TRUE,
                                  pr = TRUE)
summary(mod.richness)


# MODEL 2 -- Total density of fishes
prior.totalfish <- list(R = list(V = 1, nu = 1),
                       G = list(G1 = list(V = 1, nu=1, alpha.mu = 0, alpha.V = 1),
                                G2 = list(V = 1, nu=1, alpha.mu = 0, alpha.V = 1)))

mod.totalfish <- MCMCglmm(fixed = Total.fish ~ Reserve*Location*Year + 
                                              Reserve*Location*Hab1 + 
                                              Reserve*Location*Hab2 + 
                                              Reserve*Location*Hab3,
                         random = ~ Site + Site:Year,
                         rcov = ~ units,
                         family = "poisson",
                         prior = prior.totalfish,
                         nitt = 13000,  burnin = 3000,  thin = 10,
                         data = FishData,
                         pl = TRUE,
                         pr = TRUE)
summary(mod.totalfish)


# MODEL 3 -- Densities of nine most-common species
nsp = 9
prior.ninespecies <- list(R = list(V = diag(nsp), nu = nsp*0.06),
                          G = list( G1 = list(V = diag(nsp), nu=nsp, alpha.mu = rep(0,nsp), alpha.V = diag(nsp)*0.3),
                                    G2 = list(V = diag(nsp), nu=nsp, alpha.mu = rep(0,nsp), alpha.V = diag(nsp)*0.3)))


mod.ninespecies <- MCMCglmm(fixed = cbind(Not.seg, For.var, Rua.whe, For.lap, For.mal, 
                                          For.fla, Pem.ads, Opt.elo, Par.lat) ~ 
                                      trait*Reserve*Location*Year + 
                                      trait*I(Depth-10) +
                                      trait*Reserve*Location*Hab1 + 
                                      trait*Reserve*Location*Hab2 + 
                                      trait*Reserve*Location*Hab3,
                                    random = ~ us(trait):Site + us(trait):Site:Year,
                                    rcov = ~ us(trait):units,
                                    family = rep("poisson",nsp),
                                    prior = prior.ninespecies,
                                    nitt = 1100000,  burnin = 100000,  thin = 1000,
                                    data = FishData,
                                    pl = TRUE,
                                    pr = TRUE)
summary(mod.ninespecies)
